# Supplementary material for: The Effectiveness of Web-Based Interventions to Promote Health Behaviour Change in Adolescents: A Systematic Review
Source: Nutrients. 2022 Mar 16;14(6):1258. doi: 10.3390/nu14061258 (PMC8954163; doi:10.3390/nu14061258)
Supplement: Supplementary file 1 [file nutrients-14-01258-s001.zip]

Archive with 1 entries (1 files):
- nutrients-1598831-supplementary.pdf
